# Supplementary material for: Targeting TNF-α–producing macrophages activates antitumor immunity in pancreatic cancer via IL-33 signaling
Source: JCI Insight. 2022 Nov 22;7(22):e153242. doi: 10.1172/jci.insight.153242 (PMC9746819; doi:10.1172/jci.insight.153242)
Supplement: Supplemental table 1 [file jciinsight-7-153242-s192.xlsx]

## Sheet: Sheet2
				Liver	Lung	Diaphragm	Lymph	Ascites	Enlarge spleen	Other
	KPC
1	8034	Y (+++)	214	YM	N	N	Y	Y	N
2	7862	Y (+++)	197	Ym	YM	N	Y	Y	Y	GBd
3	A482	Y(++)	159	Ym	N	N	Y	N	N	AbI
4	9644	Y(+++)	94	Ym	N	YM	Y	N	Y	SpI, Ld,
5	A526	Y(+++)	152	Ym	Ym	N	N	N	N
6	A707	Y(+)	82	N	N	N	N	N	Y
7	5162	Y(++)	95	YM	YM	Ym	Y	N	Y	Id
8	5142	Y(+++)	135	YM	N	N	Y	N	Y	Id
9	4436	Y(+++)	253	Ym	Ym	N	Y	N	Y	GBd
10	4827	Y(+++)	209	N	Ym	N	Y	N	N	Id GBd
11	3197	Y(+++)	113	YM	YM	Y	Y	Y	Y	Id, GBd
12	4511	Y(+++)	98	N	N	Y	Y	N	N	I d, SPd
13	5203	Y(+++)	215	Ym	Ym	Y	Y	N	Y
16	456	Y (+++)	145	N	N	YM	Y	Y	Y
17	5134	Y (+++)	151	YM	N	N	Y	N	N	Spd
19	4143	Y(++)	150	N	N	N	Y	Y	Y
20	991	Y(++)	144	YM	N	YM	Y	N	Y
21	A621	Y(++)	92	N	Ym	N	Y	N	N	GBd
22	7878	Y(+++)	145	NA	Ym	Ym	Y	N	Y
	Percentage			57.1429	40.9091	38.0952
	KPC CCR-2-/-
1	7733	Y (+++)	170	N	N	N	Y	N	Y	Spd, GBd
2	7782	Y (++)	194	N	N	N	Y	N	N
3	8199	Y (+++)	217	YM	Ym	YM	Y	N	N	Id
4	8233	Y (+++)	115	Ym	YM	Ym	Y	N	Y
5	8442	Y (++)	221	Ym	N	YM	Y	Y	Y	Ld
6	8445	Y (++)	173	N	YM	Ym	Y	N	N
7	8452	Y (+++)	201	N	N	N	N	N		Id
8	8645	Y (+++)	79	N	N	N	Y	N	N	GBd
9	8833	Y (+++)	170	N	YM	N	Y	N	Y
10	9483	Y (+++)	115	N	N	N	N	N	N	Id
11	9485	Y (+++)	130	N	N	N	N	N		GB d,Ld
12	9576	Y (++)	210	N	N	N	Y	Y	Y	GBd
13	9578	Y(+)	125	N	N	N	Y	N	N
14	A58	Y (+++)	93	N	N	N	Y	N	Y	GBd
15	A69	Y (+++)	150	N	N	N	Y	N	Y	I d,Ld
16	A849	Y (+++)	94	Ym	N	N	Y	N	N
17	9490	Y (+++)	168	N	YM	N	Y	N	N
18	9832	Y (+++)	194	Ym	YM	N	Y	N	N	Ld
19	A909	PanIN	94	N	N	N	N	N	N
	Percentage			25	30	20
	M, macrometastasis; m, micrometastasis; d, direct invasion; Y, disease detected; N, no disease detected; I, intestine; Sp, spleen; St, stomach; GB, gall bladder; K, kidney; M, mesentery; Ab, abdominal wall; Th, thymus; L, liver; *, tissue not evaluable secondary to necrosis
