# Supplementary material for: Targeting TNF-α–producing macrophages activates antitumor immunity in pancreatic cancer via IL-33 signaling
Source: JCI Insight. 2022 Nov 22;7(22):e153242. doi: 10.1172/jci.insight.153242 (PMC9746819; doi:10.1172/jci.insight.153242)
Supplement: Supplemental table 2 [file jciinsight-7-153242-s193.xlsx]

## Sheet: Sheet1
	Table S2, related to Figure S5. Clinical spectrum of disease following treatment
			Metastatic Disease
	ID	Survival from start					Ascites		Other
		of therapy (days)	Liver	Lung	Diaphragm	Lymph
	Gemcitabine
1	5940	57	YM	YM	N	Y	Y		Id, Std,Spd
2	5936	11	YM	YM	YM	Y	Y		GBd,Std,Id
3	6980	19	N	N	YM	N	Y		Spd,Ld
4	6900	17	YM	N	N	Y	N		Md
5	6763	14	YM	N	YM	Y	Y		Std;GBd
6	6861	15	YM	YM	N	Y	N		Ld
7	Gem1	21	N	YM	N	Y	Y		Md
8	Gem2	34	N	N	N	N	Y		Ld
9	8282	18	Ym	Ym	YM	Y	N		GBd,Ld.Spd
%			66.6667	55.5556	44.4444
	Gemcitabine + ICB
1	5886	32	N	N	YM	Y	N
2	6983	13	N	Ym	N	Y	N
3	7042	74	YM	N	Ym	Y	N
4	7144	32	Ym	Ym	Ym	Y	Y	Id, GBd
5	7549	22	Ym	N	N	Y	N	Id,
6	7555	20	Ym	Ym	N	Y	Y
7	7799	11	Ym	YM	N	N	Y
8	7587	42	Ym	N	YM	Y	Y	GBd
9	7475	42	Ym	YM	Ym	Y	N	Spd
10	7774	5	YM	YM	N	Y	N
11	7937	8	N	N	Ym	Y	Y	Id,Ld
%			72.7273	54.5455	54.5455
	Gemcitabine + ICB+ CCR-2i (CCX598)
1	5885	33	N	N	N	Y	Y	Ld,GBd
2	6104	76	YM	Ym	YM	Y	Y	AbI
3	6767	32	N	N	N	Y	Y	Std
4	6741	15	N	N	N	Y	N	Id
5	6309	63	YM	N	YM	Y	N	Ld
6	6979	47	Ym	N	N	Y	N
7	6623	43	YM	YM	YM	Y	N
8	6647	90	N	N	N	Y	N	StI
9	7584	36	Ym	N	N	N	N	GBd
10	6988	37	N	Ym	YM	N	N	Id
11	6075	10	N	N	N	Y	N	Id	Id
12	6649*	36	*	*	*	*	*	*
13	6423	18	N	N	N	N	N	Ld
%			41.6667	25	33.3333
	M, macrometastasis; m, micrometastasis; d, direct invasion; Y, disease detected; N, no disease detected; I, intestine; Sp, spleen; St, stomach; GB, gall bladder; K, kidney; M, mesentery; Ab, abdominal wall; Th, thymus; L, liver; *, tissue not evaluable secondary to necrosis
