# Supplementary material for: Targeting TNF-α–producing macrophages activates antitumor immunity in pancreatic cancer via IL-33 signaling
Source: JCI Insight. 2022 Nov 22;7(22):e153242. doi: 10.1172/jci.insight.153242 (PMC9746819; doi:10.1172/jci.insight.153242)
Supplement: Supplemental table 3 [file jciinsight-7-153242-s194.xlsx]

## Sheet: Sheet1
mouse Acta -2 F	Sequence (5' -> 3')
mouse Acta -2 R	GTCCCAGACATCAGGGAGTAA
	TCGGATACTTCAGCGTCAGGA
mouse CXCL1 -F	5'-ATCCAGAGCTTGAAGGTGTTG-3
mouse CXCL1 -R	5'-GTCTGTCTTCTTTCTCCGTTACTT-3
mouse LIF-F	AACTGGCACAGCTCAATGG
mouse LIF-R	AGGCGCACATAGCTTTTCC
mouse CTGF -F	5´-CTGCAGACTGGAGAAGCAGA–3
mouse CTGF -R	5´-GATGCACTTTTTGCCCTTCTT–3´
mouse Il-6 -F	5' CTGCAAGAGACTTCCATCCAGTT-3'
mouse Il-6 -R	5' AAGTAGGGAAGGCCGTGGTT-3'
mouse Cxcl-1(2)	F: AACCGAAGTCATAGCCACAC
	R: CAGACGGTGCCATCAGAG
Acta2-F (2)	5’-ACTGGGACGACATGGAAAAG -3’
Acta2-R (2)	5’-GTTCAGTGGTGCCTCTGTCA-3’
IL33F	5-TCCAACTCCAAGATTTCCCCG-3
IL33R	5-CATGCAGTAGACATGGCAGAA-3;
