# Supplementary material for: Targeting TNF-α–producing macrophages activates antitumor immunity in pancreatic cancer via IL-33 signaling
Source: JCI Insight. 2022 Nov 22;7(22):e153242. doi: 10.1172/jci.insight.153242 (PMC9746819; doi:10.1172/jci.insight.153242)
Supplement: Supplemental table 4 [file jciinsight-7-153242-s195.xlsx]

## Sheet: Sheet1
Antibody	Tissue type	Vendor	Catalog nuber	Dilution
αSMA	IHC-FFPE	Dako,	M0851	1:25
CD31	IHC-FFPE	Dianova	DIA310	1:50
iNOS	IHC-FFPE	Abcam	ab15323	1:150
IL-33	IHC-FFPE	R&D	AF3626	1:100
S100A9	IHC-FFPE	Cell Signaling	73425	1:1000
MPO	IHC-FFPE	R&D	af3667	1:500
CCL-2	IHC/IF-FFPE	abcam	Ab25124	1:200
CD11b	IHC	abcam	ab133357	1:1000
CD-8	IF-FFPE	Cell Signaling	CST98941	1:800
Fibronectin	IF-FFPE	abcam	ab6584	1:200
Ki67	IHC-FFPE	abcam	ab92742	1:100
Ly6G	IF-Fr	Bio Xcell	Bp00075-1	1:25
CK19	IF-Fr	Millipore Sigma	F33418	1:200
Cleave caspase 3	IHC-FFPE	Cell Signaling	9661S	1:1000
Alexa 547	IF	Life technology	A-11035	1:500
CD45	Flow cytometry	Biolegend	553079	1:100
CD11b	Flow cytometry	Biolegend	101241	1:100
Recombinant IL33		R&D	580502
Recombinant TNF-a		Biolegend	575204
TNF-a	IF-FFPE	Abcam	ab1793	1:50
CD103	IF-Fr	Biolegend	121428	1:50
PD-1	Invivo	Bio Xcell	BE0146
CTLA-4	invivo	Bio Xcell	BE0032
